# Supplementary material for: Preliminary Experience with Three Alternative Motion Sensors for 0.55 Tesla MR Imaging
Source: Sensors (Basel). 2024 Jun 7;24(12):3710. doi: 10.3390/s24123710 (PMC11207459; doi:10.3390/s24123710)
Supplement: Supplementary file 1 [file sensors-24-03710-s001.zip]

Archive with 1 entries (1 files):
- Video S1 Realtime Time-of-Flight camera video.avi
